# Supplementary material for: Isolation of Small Extracellular Vesicles from Human Sera
Source: Int J Mol Sci. 2021 Apr 28;22(9):4653. doi: 10.3390/ijms22094653 (PMC8124960; doi:10.3390/ijms22094653)
Supplement: Supplementary file 1 [file ijms-22-04653-s001.zip]

Archive with 1 entries (1 files):
- ijms-1189046-supplementary for conversion.pdf
